# Supplementary material for: Assessment of Concentration KRT6 Proteins in Tumor and Matching Surgical Margin from Patients with Head and Neck Squamous Cell Carcinoma
Source: Int J Mol Sci. 2024 Jul 4;25(13):7356. doi: 10.3390/ijms25137356 (PMC11242288; doi:10.3390/ijms25137356)
Supplement: Supplementary file 1 [file ijms-25-07356-s001.zip]

Archive with 1 entries (1 files):
- ijms-3046592-supplementary.pdf
